# Supplementary material for: Treatment of Ginkgo biloba with Exogenous Sodium Selenite Affects Its Physiological Growth, Changes Its Phytohormones, and Synthesizes Its Terpene Lactones
Source: Molecules. 2022 Nov 3;27(21):7548. doi: 10.3390/molecules27217548 (PMC9655945; doi:10.3390/molecules27217548)
Supplement: Supplementary file 1 [file molecules-27-07548-s001.zip]

Archive with 1 entries (1 files):
- molecules-1991133-supplementary.pdf
